# Supplementary material for: The Social Legitimacy of Pain: Protocol for a Systematic Literature Review
Source: Healthcare (Basel). 2022 Nov 29;10(12):2400. doi: 10.3390/healthcare10122400 (PMC9777939; doi:10.3390/healthcare10122400)
Supplement: Supplementary file 1 [file healthcare-10-02400-s001.zip]

Archive with 1 entries (1 files):
- healthcare-1935251-supplementary.pdf
